# Supplementary material for: Association Between Metabolic Dysfunction-Associated Steatotic Liver Disease and Risk of Aortic Aneurysm and Dissection: A Nationwide Cohort Study
Source: J Clin Med. 2026 Jul 12;15(14):5453. doi: 10.3390/jcm15145453 (PMC13411413; doi:10.3390/jcm15145453)
Supplement: Supplementary file 1 [file jcm-15-05453-s001.zip]

Archive with 1 entries (1 files):
- jcm-4405579-supplementary.pdf
